# Supplementary material for: Integrated metabolite profiling and transcriptome analysis identify candidate genes involved in diterpenoid alkaloid biosynthesis in Aconitum pendulum
Source: Front Plant Sci. 2025 Mar 24;16:1547584. doi: 10.3389/fpls.2025.1547584 (PMC11973281; doi:10.3389/fpls.2025.1547584)
Supplement: Supplementary file 2 [file DataSheet2.xlsx]

## Sheet: Supplementary Table 1
The quality of the reads of different tissues
Sample	Length(bp)	Q20(%)	Q30(%)	GC(%)	TotalReads	TotalBases
AF1	150:150	99.16:99.09	97.51:97.32	45.94:45.75	23466445	7039933500
AS1	150:150	99.15:99.14	97.49:97.51	45.88:45.85	29282121	8784636300
AL1	150:150	99.22:99.19	97.63:97.54	45.94:45.83	24580461	7374138300
AF1	150:150	99.16:99.01	97.52:97.18	46.27:46.18	30471606	9141481800
AS2	150:150	99.1:98.97	97.31:96.98	45.86:45.83	21955015	6586504500
AL2	150:150	99.12:99.05	97.4:97.22	45.66:45.67	22336504	6700951200
AF3	150:150	99.38:99.37	98.09:98.08	45.95:46.02	23286474	6985942200
AS3	150:150	99.19:99.07	97.55:97.24	45.68:45.53	25740732	7722219600
AL3	150:150	99.11:99.05	97.37:97.27	45.6:45.64	27508662	8252598600

## Sheet: Supplementary Table 2 
						unigene name
GGPS transcript	GGPS unigene	CPS transcript	CPS unigene	KS transcript	KS unigene	ATF transcript	ATF unigene	OMT transcript	OMT unigene	BAHD transcript	BAHD unigene	KOX transcript	KOX unigene	CYPs transcript	CYP450 unigene
TRINITY_DN33057_c0_g1_i4	ApGGPP1	TRINITY_DN3596_c0_g1_i17	ApCPS1	TRINITY_DN3596_c0_g1_i22	ApKS1	TRINITY_DN7157_c0_g1_i2	ApATF1	TRINITY_DN5572_c0_g2_i1	ApOMT1	TRINITY_DN2330_c0_g1_i1	ApBAHD1	TRINITY_DN1122_c0_g1_i1	KOX1(ApCYP3)	TRINITY_DN10357_c0_g1_i1	ApCYP1
TRINITY_DN33057_c0_g1_i2	ApGGPP2	TRINITY_DN3596_c0_g1_i2	ApCPS2	TRINITY_DN3596_c0_g1_i23	ApKS2	TRINITY_DN7465_c0_g1_i3	ApATF2	TRINITY_DN13653_c2_g3_i1	ApOMT2	TRINITY_DN2330_c0_g1_i3	ApBAHD2	TRINITY_DN1122_c0_g1_i10	KOX2(ApCYP4)	TRINITY_DN10357_c0_g1_i2	ApCYP2
		TRINITY_DN3596_c0_g1_i3	ApCPS3	TRINITY_DN3596_c0_g1_i25	ApKS3	TRINITY_DN11600_c0_g1_i2	ApATF3	TRINITY_DN13653_c2_g2_i2	ApOMT3	TRINITY_DN5064_c1_g1_i4	ApBAHD3	TRINITY_DN1122_c0_g1_i11	KOX3(ApCYP5)	TRINITY_DN11438_c2_g1_i1	ApCYP23
		TRINITY_DN3596_c0_g1_i8	ApCPS4	TRINITY_DN3596_c0_g1_i31	ApKS4	TRINITY_DN11600_c0_g1_i1	ApATF4	TRINITY_DN13653_c2_g2_i3	ApOMT4	TRINITY_DN2978_c0_g1_i1	ApBAHD4	TRINITY_DN1122_c0_g1_i12	KOX4(ApCYP6)	TRINITY_DN11671_c0_g1_i11	ApCYP24
		TRINITY_DN3596_c0_g1_i39	ApCPS5	TRINITY_DN3596_c0_g1_i32	ApKS5	TRINITY_DN7157_c0_g1_i7	ApATF5	TRINITY_DN6829_c0_g1_i2	ApOMT5	TRINITY_DN2978_c0_g1_i2	ApBAHD5	TRINITY_DN1122_c0_g1_i13	KOX5(ApCYP7)	TRINITY_DN11671_c0_g1_i4	ApCYP25
				TRINITY_DN3596_c0_g1_i39	ApKS6	TRINITY_DN14855_c0_g1_i1	ApATF6	TRINITY_DN18469_c0_g2_i1	ApOMT6	TRINITY_DN11097_c0_g1_i3	ApBAHD6	TRINITY_DN1122_c0_g1_i14	KOX6(ApCYP8)	TRINITY_DN11671_c0_g1_i7	ApCYP26
				TRINITY_DN3596_c0_g1_i40	ApKS7	TRINITY_DN7157_c0_g1_i3	ApATF7	TRINITY_DN6718_c0_g1_i1	ApOMT7	TRINITY_DN15574_c0_g1_i1	ApBAHD7	TRINITY_DN1122_c0_g1_i16	KOX7(ApCYP9)	TRINITY_DN11671_c0_g1_i8	ApCYP27
				TRINITY_DN3596_c0_g1_i42	ApKS8	TRINITY_DN7157_c0_g1_i5	ApATF8	TRINITY_DN6718_c0_g1_i4	ApOMT8	TRINITY_DN15574_c0_g1_i2	ApBAHD8	TRINITY_DN1122_c0_g1_i18	KOX8(ApCYP10)	TRINITY_DN11671_c0_g1_i9	ApCYP28
				TRINITY_DN3596_c0_g1_i50	ApKS9	TRINITY_DN7198_c0_g1_i10	ApATF9	TRINITY_DN6718_c0_g1_i3	ApOMT9	TRINITY_DN4977_c0_g1_i1	ApBAHD9	TRINITY_DN1122_c0_g1_i19	KOX9(ApCYP11)	TRINITY_DN1170_c0_g1_i12	ApCYP29
				TRINITY_DN3596_c0_g1_i52	ApKS10	TRINITY_DN7198_c0_g1_i11	ApATF10	TRINITY_DN6718_c0_g1_i2	ApOMT10	TRINITY_DN4977_c0_g1_i15	ApBAHD10	TRINITY_DN1122_c0_g1_i2	KOX10(ApCYP12)	TRINITY_DN1170_c0_g1_i17	ApCYP30
				TRINITY_DN3596_c0_g1_i58	ApKS11	TRINITY_DN7198_c0_g1_i12	ApATF11	TRINITY_DN18469_c0_g2_i2	ApOMT11	TRINITY_DN4977_c0_g1_i19	ApBAHD11	TRINITY_DN1122_c0_g1_i20	KOX11(ApCYP13)	TRINITY_DN1170_c0_g1_i5	ApCYP31
				TRINITY_DN3596_c0_g1_i59	ApKS12	TRINITY_DN7198_c0_g1_i13	ApATF12	TRINITY_DN18469_c0_g2_i6	ApOMT12	TRINITY_DN4977_c0_g1_i2	ApBAHD12	TRINITY_DN1122_c0_g1_i21	KOX12(ApCYP14)	TRINITY_DN12223_c0_g1_i10	ApCYP32
						TRINITY_DN7198_c0_g1_i22	ApATF13			TRINITY_DN4977_c0_g1_i7	ApBAHD13	TRINITY_DN1122_c0_g1_i22	KOX13(ApCYP15)	TRINITY_DN12223_c0_g1_i11	ApCYP33
						TRINITY_DN7198_c0_g1_i6	ApATF14			TRINITY_DN4977_c0_g1_i10	ApBAHD14	TRINITY_DN1122_c0_g1_i23	KOX14(ApCYP16)	TRINITY_DN12223_c0_g1_i16	ApCYP34
						TRINITY_DN7465_c0_g1_i12	ApATF15			TRINITY_DN4977_c0_g1_i3	ApBAHD15	TRINITY_DN1122_c0_g1_i24	KOX15(ApCYP17)	TRINITY_DN12223_c0_g1_i4	ApCYP35
						TRINITY_DN7465_c0_g1_i14	ApATF16			TRINITY_DN13471_c0_g1_i1	ApBAHD16	TRINITY_DN1122_c0_g1_i25	KOX16(ApCYP18)	TRINITY_DN12223_c0_g1_i5	ApCYP36
						TRINITY_DN7465_c0_g1_i16	ApATF17			TRINITY_DN13471_c0_g1_i3	ApBAHD17	TRINITY_DN1122_c0_g1_i3	KOX17(ApCYP19)	TRINITY_DN12223_c0_g1_i7	ApCYP37
						TRINITY_DN7465_c0_g1_i18	ApATF18			TRINITY_DN13471_c0_g1_i2	ApBAHD18	TRINITY_DN1122_c0_g1_i4	KOX18(ApCYP20)	TRINITY_DN13205_c0_g1_i2	ApCYP38
						TRINITY_DN7465_c0_g1_i22	ApATF19			TRINITY_DN13471_c0_g1_i4	ApBAHD19	TRINITY_DN1122_c0_g1_i8	KOX19(ApCYP21)	TRINITY_DN13205_c0_g1_i4	ApCYP39
						TRINITY_DN7465_c0_g1_i27	ApATF20			TRINITY_DN4720_c0_g2_i6	ApBAHD20	TRINITY_DN1122_c0_g1_i9	KOX20(ApCYP22)	TRINITY_DN14289_c0_g1_i2	ApCYP40
						TRINITY_DN7465_c0_g1_i28	ApATF21			TRINITY_DN4720_c0_g2_i8	ApBAHD21			TRINITY_DN14631_c0_g1_i2	ApCYP41
						TRINITY_DN7465_c0_g1_i34	ApATF22			TRINITY_DN1097_c0_g1_i3	ApBAHD22			TRINITY_DN14747_c0_g1_i2	ApCYP42
						TRINITY_DN7465_c0_g1_i38	ApATF23			TRINITY_DN1097_c0_g1_i8	ApBAHD23			TRINITY_DN1500_c0_g1_i1	ApCYP43
						TRINITY_DN7465_c0_g1_i40	ApATF24			TRINITY_DN1097_c0_g1_i2	ApBAHD24			TRINITY_DN15517_c0_g1_i1	ApCYP44
						TRINITY_DN7465_c0_g1_i43	ApATF25			TRINITY_DN4123_c3_g1_i1	ApBAHD25			TRINITY_DN15517_c0_g1_i2	ApCYP45
						TRINITY_DN7465_c0_g1_i46	ApATF26			TRINITY_DN34556_c0_g1_i1	ApBAHD26			TRINITY_DN15543_c0_g1_i1	ApCYP46
						TRINITY_DN7465_c0_g1_i47	ApATF27			TRINITY_DN6415_c0_g1_i2	ApBAHD27			TRINITY_DN15543_c0_g1_i2	ApCYP47
						TRINITY_DN7465_c0_g1_i48	ApATF28			TRINITY_DN5064_c1_g1_i3	ApBAHD28			TRINITY_DN15543_c0_g1_i5	ApCYP48
						TRINITY_DN7465_c0_g1_i51	ApATF29			TRINITY_DN15269_c0_g1_i4	ApBAHD29			TRINITY_DN15645_c0_g1_i1	ApCYP49
						TRINITY_DN9288_c0_g1_i16	ApATF30			TRINITY_DN13466_c0_g4_i2	ApBAHD30			TRINITY_DN15796_c0_g1_i1	ApCYP50
						TRINITY_DN9288_c0_g1_i26	ApATF31			TRINITY_DN83403_c0_g1_i1	ApBAHD31			TRINITY_DN15796_c0_g1_i2	ApCYP51
						TRINITY_DN9288_c0_g1_i3	ApATF32			TRINITY_DN5064_c1_g1_i6	ApBAHD32			TRINITY_DN15796_c0_g1_i3	ApCYP52
						TRINITY_DN9288_c0_g1_i7	ApATF33			TRINITY_DN17746_c0_g1_i2	ApBAHD33			TRINITY_DN15796_c0_g1_i4	ApCYP53
										TRINITY_DN1097_c0_g1_i10	ApBAHD34			TRINITY_DN15796_c0_g1_i5	ApCYP54
										TRINITY_DN1097_c0_g1_i11	ApBAHD35			TRINITY_DN15796_c0_g1_i6	ApCYP55
										TRINITY_DN1097_c0_g1_i12	ApBAHD36			TRINITY_DN15796_c0_g1_i7	ApCYP56
										TRINITY_DN1097_c0_g1_i14	ApBAHD37			TRINITY_DN16006_c0_g1_i1	ApCYP57
										TRINITY_DN1097_c0_g1_i15	ApBAHD38			TRINITY_DN16006_c0_g1_i2	ApCYP58
										TRINITY_DN11092_c0_g1_i1	ApBAHD39			TRINITY_DN16006_c0_g1_i3	ApCYP59
										TRINITY_DN11097_c0_g1_i2	ApBAHD40			TRINITY_DN1602_c0_g1_i1	ApCYP60
										TRINITY_DN11097_c0_g1_i4	ApBAHD41			TRINITY_DN1602_c0_g1_i4	ApCYP61
										TRINITY_DN11097_c0_g1_i5	ApBAHD42			TRINITY_DN1602_c0_g1_i5	ApCYP62
										TRINITY_DN11097_c0_g3_i1	ApBAHD43			TRINITY_DN1602_c0_g1_i6	ApCYP63
										TRINITY_DN13471_c0_g1_i5	ApBAHD44			TRINITY_DN1602_c0_g1_i8	ApCYP64
										TRINITY_DN13471_c0_g1_i6	ApBAHD45			TRINITY_DN1602_c0_g1_i9	ApCYP65
										TRINITY_DN13471_c0_g1_i7	ApBAHD46			TRINITY_DN16136_c0_g1_i1	ApCYP66
										TRINITY_DN17746_c0_g1_i1	ApBAHD47			TRINITY_DN16136_c0_g1_i2	ApCYP67
										TRINITY_DN17746_c0_g1_i3	ApBAHD48			TRINITY_DN16136_c0_g1_i3	ApCYP68
										TRINITY_DN17746_c0_g1_i4	ApBAHD49			TRINITY_DN16421_c0_g1_i1	ApCYP69
										TRINITY_DN17746_c0_g1_i5	ApBAHD50			TRINITY_DN17063_c1_g1_i1	ApCYP70
										TRINITY_DN17746_c0_g1_i6	ApBAHD51			TRINITY_DN17087_c0_g1_i3	ApCYP71
										TRINITY_DN1972_c1_g2_i1	ApBAHD52			TRINITY_DN1756_c0_g1_i1	ApCYP72
										TRINITY_DN1972_c1_g2_i2	ApBAHD53			TRINITY_DN1756_c0_g1_i10	ApCYP73
										TRINITY_DN1972_c1_g2_i3	ApBAHD54			TRINITY_DN17623_c0_g1_i1	ApCYP74
										TRINITY_DN1972_c1_g2_i4	ApBAHD55			TRINITY_DN17623_c0_g1_i10	ApCYP75
										TRINITY_DN1972_c1_g2_i5	ApBAHD56			TRINITY_DN17623_c0_g1_i13	ApCYP76
										TRINITY_DN20027_c0_g3_i1	ApBAHD57			TRINITY_DN17623_c0_g1_i14	ApCYP77
										TRINITY_DN22474_c0_g1_i1	ApBAHD58			TRINITY_DN17623_c0_g1_i17	ApCYP78
										TRINITY_DN2330_c0_g1_i13	ApBAHD59			TRINITY_DN17623_c0_g1_i18	ApCYP79
										TRINITY_DN2330_c0_g1_i15	ApBAHD60			TRINITY_DN17623_c0_g1_i5	ApCYP80
										TRINITY_DN2330_c0_g1_i19	ApBAHD61			TRINITY_DN17623_c0_g1_i6	ApCYP81
										TRINITY_DN2330_c0_g1_i2	ApBAHD62			TRINITY_DN17623_c0_g1_i7	ApCYP82
										TRINITY_DN2330_c0_g1_i8	ApBAHD63			TRINITY_DN17623_c0_g1_i9	ApCYP83
										TRINITY_DN4720_c0_g2_i4	ApBAHD64			TRINITY_DN17760_c0_g2_i1	ApCYP84
										TRINITY_DN4720_c0_g2_i5	ApBAHD65			TRINITY_DN17760_c0_g2_i5	ApCYP85
										TRINITY_DN4977_c0_g1_i11	ApBAHD66			TRINITY_DN19033_c0_g1_i2	ApCYP86
										TRINITY_DN4977_c0_g1_i12	ApBAHD67			TRINITY_DN19033_c0_g1_i3	ApCYP87
										TRINITY_DN4977_c0_g1_i14	ApBAHD68			TRINITY_DN19033_c1_g2_i2	ApCYP88
										TRINITY_DN4977_c0_g1_i17	ApBAHD69			TRINITY_DN19033_c1_g2_i4	ApCYP89
										TRINITY_DN5064_c1_g1_i9	ApBAHD70			TRINITY_DN19033_c1_g2_i6	ApCYP90
										TRINITY_DN5064_c2_g1_i1	ApBAHD71			TRINITY_DN19033_c1_g2_i7	ApCYP91
										TRINITY_DN5769_c0_g1_i3	ApBAHD72			TRINITY_DN1958_c2_g1_i2	ApCYP92
										TRINITY_DN6415_c0_g1_i1	ApBAHD73			TRINITY_DN20398_c0_g1_i1	ApCYP93
										TRINITY_DN70312_c0_g1_i1	ApBAHD74			TRINITY_DN21173_c0_g1_i3	ApCYP94
										TRINITY_DN7069_c0_g1_i2	ApBAHD75			TRINITY_DN21816_c0_g1_i1	ApCYP95
										TRINITY_DN78361_c0_g1_i1	ApBAHD76			TRINITY_DN22086_c0_g1_i1	ApCYP96
										TRINITY_DN81508_c0_g1_i1	ApBAHD77			TRINITY_DN22086_c0_g1_i2	ApCYP97
														TRINITY_DN2370_c0_g1_i1	ApCYP98
														TRINITY_DN2370_c0_g1_i10	ApCYP99
														TRINITY_DN2370_c0_g1_i12	ApCYP100
														TRINITY_DN2370_c0_g1_i13	ApCYP101
														TRINITY_DN2370_c0_g1_i2	ApCYP102
														TRINITY_DN2370_c0_g1_i4	ApCYP103
														TRINITY_DN2370_c0_g1_i5	ApCYP104
														TRINITY_DN2370_c0_g2_i1	ApCYP105
														TRINITY_DN2370_c0_g2_i10	ApCYP106
														TRINITY_DN2370_c0_g2_i12	ApCYP107
														TRINITY_DN2370_c0_g2_i13	ApCYP108
														TRINITY_DN2370_c0_g2_i14	ApCYP109
														TRINITY_DN2370_c0_g2_i15	ApCYP110
														TRINITY_DN2370_c0_g2_i16	ApCYP111
														TRINITY_DN2370_c0_g2_i17	ApCYP112
														TRINITY_DN2370_c0_g2_i18	ApCYP113
														TRINITY_DN2370_c0_g2_i19	ApCYP114
														TRINITY_DN2370_c0_g2_i2	ApCYP115
														TRINITY_DN2370_c0_g2_i20	ApCYP116
														TRINITY_DN2370_c0_g2_i21	ApCYP117
														TRINITY_DN2370_c0_g2_i22	ApCYP118
														TRINITY_DN2370_c0_g2_i3	ApCYP119
														TRINITY_DN2370_c0_g2_i5	ApCYP120
														TRINITY_DN2370_c0_g2_i6	ApCYP121
														TRINITY_DN2370_c0_g2_i7	ApCYP122
														TRINITY_DN2370_c0_g2_i8	ApCYP123
														TRINITY_DN2370_c0_g2_i9	ApCYP124
														TRINITY_DN2499_c0_g1_i1	ApCYP125
														TRINITY_DN2499_c0_g1_i2	ApCYP126
														TRINITY_DN2499_c0_g1_i3	ApCYP127
														TRINITY_DN2499_c0_g1_i4	ApCYP128
														TRINITY_DN2499_c0_g1_i5	ApCYP129
														TRINITY_DN2499_c0_g5_i1	ApCYP130
														TRINITY_DN25298_c0_g1_i1	ApCYP131
														TRINITY_DN2707_c0_g1_i11	ApCYP132
														TRINITY_DN2707_c0_g1_i13	ApCYP133
														TRINITY_DN2707_c0_g1_i18	ApCYP134
														TRINITY_DN2707_c0_g1_i22	ApCYP135
														TRINITY_DN2707_c0_g1_i23	ApCYP136
														TRINITY_DN2707_c0_g1_i24	ApCYP137
														TRINITY_DN2707_c0_g1_i25	ApCYP138
														TRINITY_DN2707_c0_g1_i26	ApCYP139
														TRINITY_DN2707_c0_g1_i27	ApCYP140
														TRINITY_DN2707_c0_g1_i28	ApCYP141
														TRINITY_DN2707_c0_g1_i3	ApCYP142
														TRINITY_DN2707_c0_g1_i4	ApCYP143
														TRINITY_DN2707_c0_g1_i6	ApCYP144
														TRINITY_DN2707_c0_g1_i7	ApCYP145
														TRINITY_DN2707_c0_g1_i8	ApCYP146
														TRINITY_DN2724_c0_g2_i4	ApCYP147
														TRINITY_DN27363_c0_g1_i1	ApCYP148
														TRINITY_DN2852_c0_g1_i10	ApCYP149
														TRINITY_DN2852_c0_g1_i12	ApCYP150
														TRINITY_DN2852_c0_g1_i13	ApCYP151
														TRINITY_DN2852_c0_g1_i17	ApCYP152
														TRINITY_DN2852_c0_g1_i27	ApCYP153
														TRINITY_DN2852_c0_g1_i5	ApCYP154
														TRINITY_DN2852_c0_g1_i6	ApCYP155
														TRINITY_DN2852_c0_g1_i8	ApCYP156
														TRINITY_DN2956_c0_g1_i1	ApCYP157
														TRINITY_DN2956_c0_g1_i10	ApCYP158
														TRINITY_DN2956_c0_g1_i11	ApCYP159
														TRINITY_DN2956_c0_g1_i12	ApCYP160
														TRINITY_DN2956_c0_g1_i13	ApCYP161
														TRINITY_DN2956_c0_g1_i14	ApCYP162
														TRINITY_DN2956_c0_g1_i16	ApCYP163
														TRINITY_DN2956_c0_g1_i17	ApCYP164
														TRINITY_DN2956_c0_g1_i18	ApCYP165
														TRINITY_DN2956_c0_g1_i19	ApCYP166
														TRINITY_DN2956_c0_g1_i2	ApCYP167
														TRINITY_DN2956_c0_g1_i5	ApCYP168
														TRINITY_DN2956_c0_g1_i7	ApCYP169
														TRINITY_DN2956_c0_g1_i9	ApCYP170
														TRINITY_DN2983_c1_g1_i1	ApCYP171
														TRINITY_DN2983_c1_g1_i5	ApCYP172
														TRINITY_DN301_c1_g1_i1	ApCYP173
														TRINITY_DN301_c1_g1_i10	ApCYP174
														TRINITY_DN301_c1_g1_i11	ApCYP175
														TRINITY_DN301_c1_g1_i17	ApCYP176
														TRINITY_DN301_c1_g1_i2	ApCYP177
														TRINITY_DN301_c1_g1_i3	ApCYP178
														TRINITY_DN301_c1_g1_i7	ApCYP179
														TRINITY_DN301_c1_g1_i8	ApCYP180
														TRINITY_DN301_c1_g1_i9	ApCYP181
														TRINITY_DN30315_c0_g1_i1	ApCYP182
														TRINITY_DN3088_c0_g1_i4	ApCYP183
														TRINITY_DN3088_c0_g1_i5	ApCYP184
														TRINITY_DN3647_c0_g1_i8	ApCYP185
														TRINITY_DN38827_c0_g1_i2	ApCYP186
														TRINITY_DN38827_c0_g1_i4	ApCYP187
														TRINITY_DN38827_c0_g1_i5	ApCYP188
														TRINITY_DN4169_c0_g1_i2	ApCYP189
														TRINITY_DN4169_c0_g1_i3	ApCYP190
														TRINITY_DN4169_c0_g1_i4	ApCYP191
														TRINITY_DN4169_c0_g1_i7	ApCYP192
														TRINITY_DN4169_c0_g1_i8	ApCYP193
														TRINITY_DN4214_c1_g1_i1	ApCYP194
														TRINITY_DN4710_c0_g1_i11	ApCYP195
														TRINITY_DN4710_c0_g1_i3	ApCYP196
														TRINITY_DN4710_c0_g1_i6	ApCYP197
														TRINITY_DN4710_c0_g1_i8	ApCYP198
														TRINITY_DN5010_c0_g1_i1	ApCYP199
														TRINITY_DN5013_c0_g1_i1	ApCYP200
														TRINITY_DN5013_c0_g1_i12	ApCYP201
														TRINITY_DN5013_c0_g1_i14	ApCYP202
														TRINITY_DN5013_c0_g1_i15	ApCYP203
														TRINITY_DN5013_c0_g1_i16	ApCYP204
														TRINITY_DN5013_c0_g1_i4	ApCYP205
														TRINITY_DN522_c0_g1_i1	ApCYP206
														TRINITY_DN52969_c0_g1_i1	ApCYP207
														TRINITY_DN5775_c0_g1_i11	ApCYP208
														TRINITY_DN5775_c0_g1_i2	ApCYP209
														TRINITY_DN6074_c0_g2_i2	ApCYP210
														TRINITY_DN6074_c0_g2_i4	ApCYP211
														TRINITY_DN624_c0_g2_i1	ApCYP212
														TRINITY_DN624_c0_g2_i2	ApCYP213
														TRINITY_DN624_c0_g2_i4	ApCYP214
														TRINITY_DN6438_c0_g1_i1	ApCYP215
														TRINITY_DN6438_c0_g1_i11	ApCYP216
														TRINITY_DN6438_c0_g1_i13	ApCYP217
														TRINITY_DN6438_c0_g1_i2	ApCYP218
														TRINITY_DN6438_c0_g1_i3	ApCYP219
														TRINITY_DN6438_c0_g1_i5	ApCYP220
														TRINITY_DN6438_c0_g1_i7	ApCYP221
														TRINITY_DN6438_c0_g1_i8	ApCYP222
														TRINITY_DN6438_c0_g1_i9	ApCYP223
														TRINITY_DN6772_c0_g2_i1	ApCYP224
														TRINITY_DN6772_c0_g2_i5	ApCYP225
														TRINITY_DN7031_c0_g1_i10	ApCYP226
														TRINITY_DN7031_c0_g1_i13	ApCYP227
														TRINITY_DN7031_c0_g1_i20	ApCYP228
														TRINITY_DN7031_c0_g1_i23	ApCYP229
														TRINITY_DN7031_c0_g1_i26	ApCYP230
														TRINITY_DN7031_c0_g1_i28	ApCYP231
														TRINITY_DN7031_c0_g1_i29	ApCYP232
														TRINITY_DN7031_c0_g1_i31	ApCYP233
														TRINITY_DN7031_c0_g1_i34	ApCYP234
														TRINITY_DN7031_c0_g1_i36	ApCYP235
														TRINITY_DN7031_c0_g1_i37	ApCYP236
														TRINITY_DN7031_c0_g1_i39	ApCYP237
														TRINITY_DN7031_c0_g1_i4	ApCYP238
														TRINITY_DN7031_c0_g1_i5	ApCYP239
														TRINITY_DN7031_c0_g1_i6	ApCYP240
														TRINITY_DN7031_c0_g1_i8	ApCYP241
														TRINITY_DN7546_c0_g1_i1	ApCYP242
														TRINITY_DN7546_c0_g1_i2	ApCYP243
														TRINITY_DN7722_c0_g1_i1	ApCYP244
														TRINITY_DN7722_c0_g1_i6	ApCYP245
														TRINITY_DN8172_c0_g1_i1	ApCYP246
														TRINITY_DN8172_c0_g1_i2	ApCYP247
														TRINITY_DN8172_c0_g1_i5	ApCYP248
														TRINITY_DN8172_c0_g1_i6	ApCYP249
														TRINITY_DN8664_c0_g1_i2	ApCYP250
														TRINITY_DN8664_c0_g1_i6	ApCYP251
														TRINITY_DN8701_c0_g1_i1	ApCYP252
														TRINITY_DN8701_c0_g1_i2	ApCYP253
														TRINITY_DN8701_c0_g1_i3	ApCYP254
														TRINITY_DN8701_c0_g1_i4	ApCYP255
														TRINITY_DN8701_c0_g1_i5	ApCYP256
														TRINITY_DN8702_c0_g1_i9	ApCYP257
														TRINITY_DN870_c0_g3_i1	ApCYP258
														TRINITY_DN870_c0_g3_i7	ApCYP259
														TRINITY_DN88223_c0_g1_i1	ApCYP260
														TRINITY_DN88865_c0_g1_i1	ApCYP261
														TRINITY_DN9106_c0_g1_i6	ApCYP262
														TRINITY_DN962_c0_g2_i1	ApCYP263
														TRINITY_DN962_c0_g2_i2	ApCYP264
														TRINITY_DN962_c0_g2_i3	ApCYP265
														TRINITY_DN962_c0_g2_i4	ApCYP266
														TRINITY_DN962_c0_g2_i5	ApCYP267
														TRINITY_DN962_c0_g2_i6	ApCYP268
														TRINITY_DN962_c0_g3_i1	ApCYP269
														TRINITY_DN962_c0_g3_i2	ApCYP270

## Sheet: Supplementary Table 3  
DEGs
ATF	OMT	BAHD	CYP(KOX)	CYPs
ApATF3	ApOMT3	ApBAHD5	KOX14(ApCYP16)	ApCYP1
		ApBAHD6	KOX16(ApCYP18)	ApCYP28
		ApBAHD12	KOX20(ApCYP22)	ApCYP54
		ApBAHD15		ApCYP57
		ApBAHD17		ApCYP63
		ApBAHD40		ApCYP65
		ApBAHD42		ApCYP72
		ApBAHD53		ApCYP91
		ApBAHD54		ApCYP99
				ApCYP100
				ApCYP133
				ApCYP172
				ApCYP183
				ApCYP184
				ApCYP220
				ApCYP199
				ApCYP212
				ApCYP242
				ApCYP251
				ApCYP265

## Sheet: Supplementary Table 4
Genes with p<0.05
CPS	ATF	OMT	BAHD	CYP(KOX)	CYPs
ApCPS1	ApATF3	ApOMT3	ApBAHD5	KOX1(ApCYP3)	ApCYP1
ApCPS5	ApATF4		ApBAHD6	KOX14(ApCYP16)	ApCYP2
	ApATF5		ApBAHD7	KOX15(ApCYP17)	ApCYP28
	ApATF7		ApBAHD9	KOX16(ApCYP18)	ApCYP50
	ApATF21		ApBAHD10	KOX20(ApCYP22)	ApCYP53
			ApBAHD12		ApCYP54
			ApBAHD14		ApCYP57
			ApBAHD15		ApCYP61
			ApBAHD17		ApCYP63
			ApBAHD20		ApCYP65
			ApBAHD21		ApCYP72
			ApBAHD27		ApCYP78
			ApBAHD30		ApCYP91
			ApBAHD35		ApCYP99
			ApBAHD37		ApCYP100
			ApBAHD40		ApCYP103
			ApBAHD42		ApCYP109
			ApBAHD45		ApCYP120
			ApBAHD48		ApCYP130
			ApBAHD50		ApCYP133
			ApBAHD53		ApCYP139
			ApBAHD54		ApCYP171
			ApBAHD58		ApCYP172
					ApCYP183
					ApCYP184
					ApCYP197
					ApCYP199
					ApCYP206
					ApCYP212
					ApCYP213
					ApCYP215
					ApCYP220
					ApCYP231
					ApCYP242
					ApCYP243
					ApCYP251
					ApCYP252
					ApCYP253
					ApCYP256
					ApCYP265
					ApCYP266

## Sheet: Supplementary Table 5
Pearson Correlation
	16β-Hydroxycardiopetaline	Aconitine	Turupellin	Fuziline	11-Acetyllepenine	Napelline	10-Hydroxyaconitine	12-Epidehydronapelline	12-Epinapelline	14-Benzoyl-8-O-methyl-aconine	16-Epipyroaconine	3-Acetylaconitine	8-Deacetyl-3-deoxy-8-O-methylaconitine	8-O-Methyltalatisamine	Acoapetaludine B	Acotarine F	Anthriscifolcine B	Anthriscifolcine E	Austroconitine B	Benzoylmesaconine	Bikhaconine	Columbidine	Condelphine	Delcosine	Delsoline	Hemsleyaconitine D	Hemsleyaconitine F	Heteratisine	Indaconitine	Karakoline	Leucostine A	Mesaconitine	N-Deethyl-N-19-didehydrosachaconitine	N-Desethyl-N-formyl-8-O-methyltalatisamine	Polyschistine A	Spicatine A	Szechenyianine F	Vilmorisine	Vilmoritine
ApCYP1	-0.249422	0.497866833322404	0.807373830814273	0.423520545866123	0.251333237940506	-0.0962566	-0.408453	-0.384642	0.445362083648007	-0.434302	-0.118727	-0.0252339	-0.294282	-0.390203	-0.658006	-0.26747	-0.46859	-0.524638	-0.312912	0.281117550391417	0.799107047568833	-0.285448	0.0454145059078435	0.717122632727826	0.855450999139768	0.15603712856459	-0.478706	-0.533643	0.413957507260592	0.64276971359219	0.165680684460463	0.417050794982881	0.620603609079993	-0.443352	-0.20965	-0.29401	0.715965258668882	0.206328097182236	-0.0489144
ApCYP2	-0.557696	0.386993694966947	0.611511514693639	-0.132551	-0.191886	0.40657867249988	-0.247918	-0.217445	0.968550554546183	-0.299624	0.0799543536464605	0.00614702559851606	-0.17856	-0.259153	-0.362564	-0.193972	-0.0830254	-0.310385	-0.215297	-0.215356	0.0194019698044365	-0.197511	0.0129562009126547	0.361010606918808	0.122393091688108	-0.0954602	-0.266648	-0.189069	-0.0644553	0.210510043308749	-0.220995	-0.0184711	0.532509275185754	0.0393814220057685	-0.257261	-0.182251	0.711733897042307	0.22912222140617	-0.0391754
ApBAHD35	-0.118667	-0.0593133	-0.265259	-0.412815	0.242697225872245	-0.196922	0.0208169201867643	-0.273963	-0.1682	-0.195372	0.106979542153238	0.00429932187153762	-0.164509	0.204131361138256	-0.146676	-0.159347	-0.314114	-0.229155	0.00642053851470918	-0.189453	-0.267755	-0.412465	-0.442387	-0.228083	-0.226732	-0.247703	0.193953815224968	-0.363741	-0.14186	-0.212109	0.347940465628087	-0.19922	-0.0965144	-0.228542	0.800487057881651	-0.119982	-0.196174	-0.28331	-0.457043
ApBAHD37	0.0828393661726488	-0.227168	-0.416174	-0.457865	0.369192160895777	-0.295401	0.0432627885972868	-0.226256	-0.325094	-0.155067	0.230268118783367	0.052995488149908	-0.158979	0.365759977925987	-0.00306165	-0.149602	-0.254231	-0.11402	0.0364428614200909	-0.227418	-0.343141	-0.429275	-0.518223	-0.209091	-0.270228	-0.331695	0.36607090708315	-0.332092	-0.251446	-0.307638	0.283459866885926	-0.310752	-0.114804	-0.211447	0.802962341495287	-0.111	-0.236585	-0.436701	-0.553248
ApBAHD40	0.175622045435907	-0.658419	-0.384107	-0.160844	0.42171725297766	-0.527868	-0.458054	-0.466037	-0.198849	-0.414669	0.389649069891416	0.93363823459573	-0.277045	0.660868923455198	-0.230752	-0.272894	-0.430767	0.573714827673502	-0.0867862	-0.426463	-0.272201	-0.674909	-0.64216	0.0591566045275677	-0.179734	-0.347532	0.525284614432502	-0.150241	-0.414967	0.0790700505326522	0.295223880271085	-0.410874	0.349003331550986	-0.36961	0.570764637174594	-0.199902	-0.0117039	-0.694781	-0.602962
ApBAHD6	-0.0831491	-0.388008	-0.105187	-0.423503	0.459383318714121	-0.381355	-0.528967	-0.647239	0.145595852674183	-0.601379	0.578660507604073	0.721538549711489	-0.416659	0.641835747510725	-0.349566	-0.418703	-0.526437	0.262257261647441	-0.195884	-0.570268	-0.324426	-0.830168	-0.760336	0.225921004621825	-0.138909	-0.396455	0.533474652765809	-0.438819	-0.42441	0.097526406481202	0.270937425525751	-0.413463	0.569458144621111	-0.399195	0.665599590168017	-0.330108	0.317529191190049	-0.627757	-0.719081
ApBAHD42	0.0389497772367464	-0.522223	-0.0935173	-0.147511	0.31380282547127	-0.310744	-0.561816	-0.464924	0.188488610073586	-0.473193	0.494063717230369	0.885120591291309	-0.286739	0.589301475594473	-0.235009	-0.290962	-0.328058	0.555602377806932	-0.149473	-0.484981	-0.243189	-0.609767	-0.530351	0.292307798541661	-0.0929507	-0.335018	0.470475524870391	-0.126423	-0.4402	0.173206592474945	0.0594417032098739	-0.399023	0.591265728726534	-0.255721	0.226652734412701	-0.219729	0.341128882008142	-0.568187	-0.499463
KOX1(ApCYP3)	-0.26986	0.394916314604606	0.0241513979805435	0.276503700831387	-0.725334	0.324050637683395	0.350530031687114	0.355515554005091	-0.214582	0.516360766426537	-0.531894	-0.497993	0.490689962291013	-0.476672	0.204850531684448	0.461706171284041	0.30600964549702	0.0383780941023696	0.282668276646666	0.417472762302085	0.0803440359223354	0.812779290328393	0.725063997692171	-0.569104	-0.188963	0.662648842750229	-0.420004	0.505197060558493	0.556685718536735	0.00566177976951273	0.100078489913635	0.563766320989267	-0.671665	0.286627378989368	-0.294798	0.440841994823988	-0.597456	0.726114998209023	0.889403448790181
KOX14(ApCYP16)	0.0212727175851275	-0.459079	-0.183116	-0.164691	0.519663299973064	-0.506456	-0.501177	-0.598016	-0.0523536	-0.590836	0.324426043276602	0.818457444056002	-0.426845	0.523302560315727	-0.45739	-0.412427	-0.605985	0.248346461203305	-0.201211	-0.396331	-0.107161	-0.846573	-0.73439	0.185264251080062	0.0126493931202056	-0.396603	0.37620449987528	-0.428947	-0.342512	0.179490091913084	0.405905849923326	-0.357305	0.476846137673326	-0.495367	0.717814290056614	-0.343826	0.153891371263065	-0.667276	-0.720662
KOX15(ApCYP17)	-0.0392219	0.460362575689618	0.10802822936203	0.0952478973518583	-0.551127	0.19720788939363	0.459010195243475	0.329497415123924	-0.301473	0.445003723117231	-0.426991	-0.359382	0.0799899490602103	-0.387328	0.0390672080128736	0.0480342333407779	0.21643161580614	-0.0754047	-0.160223	0.118970063492457	0.18020975953592	0.518469062776773	0.417771887604298	-0.513329	-0.0868661	0.827109076067191	-0.354256	0.304209653584936	0.574416688109058	0.225401513327226	0.253441911650837	0.623967602018651	-0.511693	0.246285278172733	-0.21236	0.00777033149407948	-0.531312	0.726754505967486	0.811323294887445
KOX16(ApCYP18)	-0.282065	0.326482027419972	0.080537383423783	0.269303281915525	-0.753785	0.505389078269455	0.331869274563008	0.378243332843678	-0.190702	0.321729126511455	-0.459193	-0.456635	0.276854781198081	-0.333783	0.239400806312217	0.245218350669486	0.386266250929875	0.149447813137488	0.0802202445461093	0.175741317839303	0.0448930828271168	0.748953674730527	0.55692987991147	-0.544727	-0.184964	0.613467826819101	-0.277102	0.43273333648962	0.398100459107476	0.103978257826021	0.0856650773764613	0.43390893128538	-0.541632	0.468265488148302	-0.30507	0.23821219708679	-0.54793	0.627182928440493	0.952756313056725
KOX20(ApCYP22)	-0.0473877	-0.37593	0.0312109282743271	-0.421539	0.419763654561489	-0.2359	-0.572079	-0.570253	0.320995111575935	-0.582944	0.746170484294779	0.646817156390197	-0.378069	0.688954050342243	-0.189937	-0.385504	-0.346049	0.346388028678072	-0.198032	-0.613598	-0.350931	-0.7033	-0.663566	0.414093074135436	-0.102619	-0.404343	0.614086110365041	-0.359393	-0.494841	0.0959414504587472	0.00614128532942002	-0.452742	0.712788307555717	-0.24792	0.330279333965501	-0.300405	0.550690905616457	-0.592675	-0.626294
ApATF4	-0.106526	0.571560863632576	0.617981895064052	0.486934	0.109779977033623	-0.336522	-0.248665	-0.374965	-0.306163	-0.228358	-0.215865	-0.136598	-0.216258	-0.275553	-0.565486	-0.206093	-0.53334	-0.29962	-0.302592	0.388217648944252	0.883869876142096	-0.0153981	0.147759153564561	0.286046674909955	0.760188083766726	0.783378050186471	-0.378309	-0.432731	0.859802224701206	0.808408920819947	0.652732979457963	0.873959329841366	0.180591150487379	-0.50754	0.0327894168267551	-0.21961	0.0759150277661813	0.441178825596179	0.407137065030399
ApATF3	-0.37478	0.648292333954857	0.562064319324191	0.0314389594617358	-0.227872	-0.142242	-0.165881	-0.423999	-0.0709256	-0.155601	-0.0720442	-0.0392326	-0.242964	-0.170846	-0.55629	-0.274806	-0.46631	-0.162987	-0.374614	-0.0159178	0.422265468281011	-0.0372519	0.0689330178009452	-0.0584711	0.264140143746073	0.937336455699151	-0.255585	-0.283841	0.772280327594139	0.725030384333558	0.690223332744614	0.836881252792599	0.110385958966212	-0.334188	0.175613357664219	-0.250459	-0.0313336	0.615564381981715	0.524244149591921
ApCYP28	0.404910302202481	-0.595931	-0.261463	-0.346751	0.63287598198498	-0.477013	-0.447714	-0.415811	-0.302116	-0.406078	0.876877921354873	0.50269506335446	-0.262904	0.943349011807404	0.176432027171783	-0.258346	-0.212614	0.544030328141113	-0.0649789	-0.466337	-0.325066	-0.510132	-0.649796	0.370071350785133	-0.0782	-0.333238	0.902914216151955	-0.289492	-0.457484	-0.0350134	0.0135299160195756	-0.432775	0.473981643814435	-0.230276	0.328588659059632	-0.183433	0.260581583669964	-0.756764	-0.579009
ApBAHD30	0.506957681226008	-0.246344	-0.673148	-0.259582	-0.102962	-0.0530274	0.716089047492924	0.682296333115621	-0.092091	0.851364468593921	-0.335669	-0.0117857	0.353877887753174	-0.312625	0.388759509365409	0.354949753935745	0.487615838131112	-0.124255	0.260428797196242	0.123548686264475	-0.393916	0.218040559527922	0.229175499670385	-0.494713	-0.516734	-0.255363	-0.221149	0.625231986625497	-0.251905	-0.710208	-0.441599	-0.291484	-0.646003	0.262882826195366	-0.198643	0.261728515420639	-0.459441	0.0588106164797906	-0.205062
ApBAHD17	0.0226429015933676	-0.240001	-0.237187	-0.594333	0.51013392153817	-0.35962	-0.224229	-0.492231	-0.163097	-0.415342	0.569290665844341	0.22095680355074	-0.335552	0.612038385195747	-0.107349	-0.333014	-0.406256	-0.0164362	-0.101315	-0.451651	-0.379531	-0.656656	-0.725082	0.0455160943328521	-0.205227	-0.342784	0.585217191467426	-0.526997	-0.324315	-0.145711	0.303196109107609	-0.350015	0.240106161713511	-0.318927	0.835638452897446	-0.260972	0.0774332194551605	-0.555883	-0.680955
ApBAHD45	-0.068004	-0.00655192	-0.225651	-0.497988	0.298866397382808	-0.215999	0.0397566860442826	-0.289922	-0.211883	-0.196371	0.219988060768183	-0.0865843	-0.206219	0.266973267863956	-0.100052	-0.203103	-0.305704	-0.271046	-0.0378862	-0.22925	-0.271325	-0.415752	-0.479779	-0.18165	-0.205875	-0.190944	0.273269014726116	-0.431865	-0.114077	-0.205466	0.346224162234639	-0.163373	-0.0703818	-0.227428	0.800325336167829	-0.163357	-0.152141	-0.270051	-0.45382
ApOMT3	-0.0395246	-0.23307	-0.464593	0.282812655272682	-0.585981	0.460375832655944	0.368925953835706	0.685208345951038	0.0406955665739306	0.678835018570923	-0.438304	-0.358021	0.865203561434033	-0.346564	0.699249461277659	0.860901876509282	0.722297762740055	0.286057014893016	0.774668299352018	0.494003076322194	-0.367546	0.888641964269067	0.778618968145577	-0.455879	-0.480143	-0.252254	-0.222465	0.878333612840903	-0.174228	-0.692374	-0.635658	-0.225663	-0.709687	0.5513604532654	-0.565595	0.82830841164934	-0.461444	0.176146938096603	0.390350741678952
ApBAHD7	0.0863443721471121	-0.230261	-0.180473	-0.552272	0.449674148522788	-0.0766854	-0.120377	-0.275209	-0.170693	-0.393872	0.657219218725987	-0.113163	-0.28893	0.659958035022731	0.220602001786592	-0.284246	-0.095272	0.00297919068054252	-0.0734592	-0.45043	-0.410386	-0.398858	-0.623397	0.126527493851032	-0.175342	-0.406509	0.707123783490186	-0.481187	-0.429117	-0.252418	0.0333701992042519	-0.444562	0.215108269624369	-0.0120278	0.563981732637719	-0.219825	0.147031496451931	-0.556073	-0.504402
ApCYP50	0.138235952372594	-0.0100948	-0.264373	0.190114336856376	-0.623643	0.665755693056537	0.679184754141981	0.85206185279822	-0.189985	0.551479460686447	-0.479203	-0.522472	0.294288377692935	-0.311878	0.643525203665493	0.281645625967184	0.830981835258201	0.130430912458115	0.115972005495211	0.0976040308145144	-0.174159	0.795855004234764	0.491794246596201	-0.555129	-0.33168	0.112568266589603	-0.174615	0.641436439444816	-0.0853138	-0.342503	-0.414192	-0.0694781	-0.672788	0.825990178979241	-0.544755	0.223565513090246	-0.56564	0.339832670520377	0.697265487172356
ApCYP53	-0.258671	-0.272112	-0.291039	0.519190352817114	-0.547983	0.435518014575544	-0.00336842	0.394842599282106	0.0403381349494872	0.320564330912373	-0.370891	-0.233585	0.824745084026732	-0.207777	0.54511522660924	0.825791581893337	0.500263768684283	0.465657063021529	0.799836729806368	0.535535259005941	-0.212897	0.821479643902876	0.728931869436349	-0.275648	-0.286445	-0.248942	-0.141644	0.705977147716244	-0.118597	-0.440769	-0.45671	-0.171405	-0.479453	0.404514443877755	-0.466233	0.838644714891145	-0.340769	0.0575647968589388	0.43768042920253
ApCYP54	0.12516657681932	-0.204889	-0.405687	0.142902369705125	-0.600277	0.71272367819284	0.632215955200542	0.918870782793346	0.0908521154574434	0.632351846957879	-0.437721	-0.419322	0.495468775285227	-0.32986	0.757087022859002	0.488655386597734	0.94257209765204	0.177323567319944	0.359221942111671	0.144933886118108	-0.386374	0.788562835328884	0.555798190560116	-0.478754	-0.477443	-0.272042	-0.172643	0.805928067348989	-0.362968	-0.635671	-0.738752	-0.37124	-0.637019	0.865684064107222	-0.66808	0.428089637899111	-0.414104	0.173231044120528	0.441225541820497
ApCYP57	0.490922339705172	-0.132125	-0.501208	-0.0811601	-0.337432	0.382776511101411	0.871201371449392	0.973265406437651	-0.0989836	0.853831982687472	-0.407142	-0.389687	0.338472152302852	-0.377044	0.668587790525764	0.336645045305852	0.853645791104148	-0.0907794	0.169655883829511	0.115565097242796	-0.307876	0.581934988234167	0.409587427287546	-0.485749	-0.427971	-0.15036	-0.2187	0.711774885331393	-0.254807	-0.658231	-0.647943	-0.264032	-0.702838	0.684442396293608	-0.568369	0.229811039405347	-0.459414	0.214433586112273	0.222242482086257
ApCYP61	0.121381244443867	-0.461051	-0.773371	0.104391457843989	-0.30357	0.044889803671495	0.313372269168287	0.504079972211295	-0.161105	0.691411165004641	-0.347947	-0.050979	0.851910790654939	-0.173622	0.580760570566802	0.855504623111359	0.463245535370689	0.317352309495722	0.856363543727981	0.465358662083063	-0.498302	0.571651	0.533221188056985	-0.534043	-0.605628	-0.412131	-0.0948111	0.800662894650538	-0.258779	-0.824871	-0.445803	-0.346362	-0.750978	0.239468322026334	-0.155638	0.834334672340439	-0.597273	-0.0878813	-0.0255754
ApCYP63	-0.245789	-0.287721	-0.381629	0.373570810187818	-0.3594	0.0341881849814589	-0.161841	0.131535251192048	0.0125806384445662	0.394726644804977	-0.232911	-0.0483468	0.964576185705382	-0.153103	0.389390379250149	0.964791654080433	0.20948794162911	0.436600511381296	0.983291011919483	0.655754569495559	-0.261955	0.647399695582886	0.70663798137497	-0.230348	-0.332865	-0.228131	-0.124467	0.658961121772911	0.00274864211149971	-0.497428	-0.318108	-0.0750182	-0.459214	0.0159523849851925	-0.247118	0.990551322374713	-0.308783	0.015626574298565	0.16145504785943
ApCYP65	0.19820078971438	0.198049639002976	-0.0011879	0.341011871944934	-0.451562	0.570066732582662	0.683188698854508	0.852505629332175	0.0642691160295703	0.563494659198424	-0.651827	-0.526841	0.193370915818518	-0.652445	0.359881259309386	0.200516626509434	0.703263147399267	-0.26977	-0.0206175	0.291055847812555	0.189705243646466	0.642762991168566	0.553544713318327	-0.249435	0.0386288279678789	0.0779672019855785	-0.53844	0.494887312542441	0.0496835899736651	-0.198126	-0.479787	0.0525820160107528	-0.481305	0.633178947207769	-0.734204	0.08956380859754	-0.247035	0.450974079172314	0.535592849778301
ApCYP72	-0.192486	0.675128801883775	0.659160512678666	0.482235979412806	0.020412539739242	-0.27501	-0.196543	-0.337479	-0.206211	-0.148754	-0.302526	-0.223678	-0.139886	-0.413332	-0.584631	-0.132401	-0.508861	-0.400908	-0.251321	0.460455599337609	0.886372115817598	0.0551510690973177	0.256142067054091	0.245520810665928	0.738871786974355	0.812459840221697	-0.5039	-0.386981	0.920071689153499	0.770780136008799	0.619251726170645	0.9286470058497	0.120119598919912	-0.494203	-0.0141169	-0.154422	0.0772293274630414	0.559743732284643	0.454087474779143
ApCYP78	-0.419475	0.675967391155147	0.490768383536638	0.00770825093781345	-0.37439	-0.0277824	-0.0381382	-0.30289	-0.0809224	-0.0343075	-0.169244	-0.148133	-0.147794	-0.247031	-0.460958	-0.185353	-0.347987	-0.168887	-0.305	0.00939765071042999	0.334678984225534	0.103518174654316	0.169034288787284	-0.220885	0.137637136841048	0.961806152801124	-0.30547	-0.163671	0.775155129370201	0.620693943208134	0.648787464074329	0.835846992175869	-0.0560863	-0.21341	0.152177598762414	-0.165666	-0.169583	0.704698800692386	0.633408475799404
ApBAHD48	-0.012981	0.335099140469924	0.627692400668057	0.478972530193306	0.359965295395527	-0.137928	-0.285913	-0.2006	0.321468417108517	-0.30422	-0.157532	-0.053013	-0.223827	-0.387534	-0.486967	-0.183423	-0.32723	-0.515576	-0.229677	0.369072342738103	0.786167302842606	-0.231367	0.0667867284573896	0.726702420957267	0.856385424420609	-0.0188495	-0.451607	-0.439013	0.288392068273421	0.467298840391018	0.00494010918504696	0.270300221092306	0.519353872948565	-0.37674	-0.298804	-0.23483	0.652703822621013	0.0754396393527958	-0.154215
ApBAHD50	-0.573491	0.243362069771059	0.502854303372344	-0.117268	-0.220947	0.249948803108526	-0.36294	-0.35227	0.866249577001853	-0.365067	0.0658829652364478	0.357672037997438	-0.237313	-0.139642	-0.510565	-0.260825	-0.239046	-0.066914	-0.26438	-0.327461	-0.0279383	-0.332642	-0.0968687	0.234526511243056	0.0236210408648153	-0.0103119	-0.209977	-0.13526	-0.0589615	0.336638140601181	-0.00909655	0.000820250873504913	0.548165883973369	-0.0748594	-0.0849922	-0.225982	0.564226662156189	0.165180334702479	-0.0481199
ApCYP91	0.120170187094233	-0.0571579	-0.312123	0.109680862186045	-0.672532	0.735764595821154	0.715533612531862	0.919121591284078	-0.00818035	0.626292261911811	-0.474573	-0.473319	0.353017242377959	-0.352701	0.684660947495321	0.337186309816822	0.917352082297104	0.130657236495267	0.16820098770323	0.0552294305660346	-0.304949	0.792938921198667	0.519964866120039	-0.566391	-0.446283	-0.0179844	-0.201075	0.746446589683564	-0.212502	-0.469836	-0.574903	-0.195553	-0.667215	0.893557757660523	-0.628555	0.273398677489226	-0.501087	0.327137935086103	0.617815507695847
ApBAHD53	0.273181511806225	-0.657522	-0.384092	-0.048852	0.548502588516404	-0.646042	-0.461765	-0.478821	-0.343334	-0.432371	0.334044462111992	0.905967619025486	-0.300322	0.63279160685744	-0.273293	-0.283695	-0.504045	0.500415152505117	-0.0942063	-0.307221	-0.113197	-0.703285	-0.652957	0.123204028805064	-0.027049	-0.340154	0.48501749295586	-0.234265	-0.338281	0.128152308720765	0.370614219439288	-0.351955	0.33881722859543	-0.470702	0.61174284879851	-0.222336	-0.0353714	-0.734132	-0.645951
ApBAHD54	-0.283723	-0.0538186	0.334682866072305	-0.389764	0.203069517840751	0.048978706281625	-0.504522	-0.489179	0.684037482785609	-0.536408	0.610270819548189	0.396547903792482	-0.345591	0.379521421170866	-0.258325	-0.359981	-0.247404	0.0876040073356531	-0.244206	-0.543173	-0.249288	-0.554331	-0.447456	0.481710824511996	-0.0146412	-0.305016	0.336542606189544	-0.346256	-0.370927	0.156859225011788	-0.13321	-0.314429	0.756974070400254	-0.126699	0.0718383318503442	-0.295083	0.74907545972027	-0.287201	-0.432119
ApBAHD58	0.0969104576414267	0.455147442211595	-0.0585807	-0.166214	-0.537209	0.267419091043165	0.7510649752178	0.54020742792146	-0.255953	0.65086725515838	-0.43706	-0.4851	0.0668128073975845	-0.446989	0.178034746195821	0.0336409286192332	0.393057669832307	-0.261227	-0.183472	0.0182877951151881	-0.018698	0.498855171171281	0.361295860002816	-0.650362	-0.278211	0.684994178267308	-0.35831	0.366545281923935	0.417146638382505	-0.0462727	0.087497440113451	0.458061548580048	-0.665081	0.390919708302192	-0.194867	-0.0347757	-0.593648	0.72314745795519	0.668700970524264
ApCYP99	0.0716378545754392	-0.19916	-0.304797	-0.564409	0.459996930911929	-0.327141	-0.071492	-0.364902	-0.281765	-0.295102	0.442227284284463	0.0819017031764361	-0.283206	0.517712168443683	-0.0376323	-0.278311	-0.32804	-0.0919615	-0.0698541	-0.36597	-0.355548	-0.544504	-0.648341	-0.0742371	-0.224684	-0.297209	0.512149340015488	-0.473764	-0.266882	-0.212064	0.312803833928291	-0.305226	0.0663768646157274	-0.257114	0.835825947880115	-0.222447	-0.0760095	-0.484396	-0.600525
ApCYP100	0.116896090333815	-0.23555	-0.24317	-0.618044	0.547659386155613	-0.357423	-0.182312	-0.445208	-0.271905	-0.381877	0.657333754921549	0.103554032274971	-0.328308	0.683407091788895	0.017550872862954	-0.325768	-0.333629	-0.000482927	-0.100527	-0.449421	-0.380841	-0.581868	-0.716037	0.072048638666985	-0.188481	-0.297421	0.680831345155442	-0.536318	-0.310514	-0.169814	0.263493090590341	-0.331141	0.214126641041893	-0.267102	0.783767069141163	-0.255947	0.0679114548854523	-0.558684	-0.630057
ApCYP103	-0.382388	0.517086658545955	0.424856407112118	0.118832023497397	-0.593465	0.477891319666136	0.168815430255822	0.0788981776627802	-0.0494162	-0.0759354	-0.270368	-0.323045	-0.224959	-0.21038	-0.120356	-0.261131	0.104855960378013	-0.0100108	-0.402317	-0.174522	0.207507207936888	0.335734874007526	0.175886149798958	-0.326347	0.0373971244790646	0.752317980907484	-0.205546	3.29614106431998e-05	0.444221483112876	0.500777749038002	0.348686603677441	0.525437629917133	-0.133	0.33418876131868	-0.107716	-0.249722	-0.251378	0.613996408386043	0.86695232192304
ApCYP109	-0.468969	0.158455744712902	0.481015869163743	-0.216445	-0.0734455	0.271296730008041	-0.38318	-0.331532	0.900075299927012	-0.40271	0.275715205171837	0.269009970453054	-0.241301	0.00433020731076186	-0.345303	-0.258844	-0.14913	-0.0719502	-0.226737	-0.379663	-0.118615	-0.356791	-0.172386	0.390567010070739	0.0289338238726319	-0.197065	-0.0306074	-0.196298	-0.225137	0.203394031736432	-0.194909	-0.168828	0.643327311914109	-0.0178895	-0.144374	-0.221846	0.723420424211972	0.00737825783814035	-0.195046
ApCYP120	-0.510287	0.244026645610275	0.527783241134721	-0.205383	-0.126927	0.334094014630653	-0.330185	-0.288408	0.937780981363935	-0.363005	0.21624922852099	0.167392409992942	-0.217008	-0.085063	-0.342108	-0.235135	-0.115511	-0.155864	-0.221752	-0.334757	-0.08907	-0.295699	-0.10678	0.372873878074051	0.0447960122730031	-0.161857	-0.106959	-0.189307	-0.175909	0.196081402951835	-0.213414	-0.121731	0.602488212126775	0.0153673566042254	-0.185991	-0.205958	0.722083705531179	0.0912647122768539	-0.135954
ApCYP130	0.334934821766607	-0.503104	-0.530723	-0.113486	-0.286296	0.591434914575501	0.505594696478041	0.718153742553635	-0.19682	0.231642554342629	-0.0130322	-0.157481	0.0259606653453751	0.260953455257337	0.785183550225237	0.0188753617351607	0.827010924788306	0.437160801823783	0.00598963002025901	-0.380296	-0.553443	0.377046460663827	-0.051532	-0.418102	-0.527824	-0.392822	0.388932766946619	0.482878946241605	-0.670959	-0.515296	-0.539339	-0.645522	-0.374642	0.882979055740886	-0.28394	0.00544994068344359	-0.402898	-0.271201	0.206127651126485
ApCYP133	-0.190236	-0.0312513	0.031473923523117	-0.536485	0.464430059068842	-0.272342	-0.32965	-0.59317	0.141499075673102	-0.509264	0.512236171181482	0.170380198366487	-0.357036	0.424299830171401	-0.299655	-0.353956	-0.501132	-0.208781	-0.140735	-0.385849	-0.239528	-0.696121	-0.645989	0.208132976061275	-0.05057	-0.322379	0.385575035976373	-0.627546	-0.226191	-0.0208938	0.283400831379225	-0.249251	0.405116915096845	-0.392872	0.742120127815994	-0.28574	0.323075419734135	-0.418418	-0.670056
ApCYP139	-0.191753	0.0643964961044149	-0.0372073	-0.333784	0.393051640172589	-0.376251	-0.218826	-0.541801	-0.137627	-0.380172	0.205310821309165	0.0686418979294593	-0.247617	0.225306897964763	-0.374878	-0.237885	-0.580122	-0.297768	-0.0571711	-0.119403	-0.0459809	-0.556707	-0.487043	0.0103793042611862	0.0229080248802472	-0.126352	0.169460759894542	-0.584969	0.0417647807550379	0.0314718456813303	0.515772073522969	-0.0125354	0.131096018770114	-0.493529	0.856588986823588	-0.185977	0.00949227086046973	-0.266363	-0.507644
ApBAHD5	-0.202946	-0.0643473	-0.0172142	0.375073593117832	-0.668717	0.863398282171131	0.293095602917833	0.62250314278493	0.171103423601438	0.14598962618643	-0.40603	-0.367706	0.239081772093857	-0.240671	0.496741264440868	0.229819653843045	0.724945456094791	0.273854096277877	0.126046640974774	0.032490690197494	-0.13224	0.695766003837668	0.444235427182599	-0.295014	-0.198349	-0.10055	-0.144551	0.518504811190111	-0.235349	-0.173477	-0.469959	-0.211789	-0.311872	0.823986271220356	-0.597373	0.214913761562195	-0.234597	0.194444123807151	0.670204727685718
ApCYP171	-0.213059	-0.30034	-0.299055	0.519151770305409	-0.546728	0.487055107597365	0.0343176279725055	0.441203642172129	-0.0066264	0.288781906306482	-0.359043	-0.247536	0.752704168947599	-0.161961	0.587695879674057	0.754082323475509	0.552753577783741	0.494112686328993	0.72650768096658	0.465708199565658	-0.216126	0.820528520464544	0.676267555477908	-0.286572	-0.283243	-0.253065	-0.0898591	0.691648378650158	-0.164887	-0.423231	-0.463603	-0.209476	-0.473677	0.481581493125081	-0.475615	0.766079876386268	-0.361636	0.0266252108205986	0.470104815448442
ApCYP172	0.334593132365557	-0.278472	-0.576757	-0.00224346	-0.473768	0.555448429517964	0.768560711654961	0.970515624642369	-0.0869497	0.742994308244937	-0.396171	-0.376779	0.438363102031957	-0.260165	0.797215861612505	0.433325291877366	0.939046988099638	0.142365861940522	0.310161358490843	0.0834654356304539	-0.452923	0.694739497568191	0.437232913314963	-0.564634	-0.55428	-0.278631	-0.0968371	0.79934822273602	-0.398038	-0.727586	-0.696228	-0.411709	-0.731256	0.825456403508704	-0.546381	0.359512360064507	-0.534369	0.104701212415573	0.309426891032239
ApCYP183	0.174612965244697	-0.354898	0.042783338726415	-0.307112	0.812765794001592	-0.559988	-0.624738	-0.705408	-0.0502882	-0.700688	0.790407623042622	0.525748262454013	-0.487084	0.758459860514675	-0.268851	-0.467486	-0.577297	0.144226344733574	-0.233311	-0.416712	-0.047143	-0.850097	-0.803422	0.607558441929935	0.23373935409823	-0.396409	0.664920607057012	-0.686965	-0.334216	0.190448338157997	0.225433524096396	-0.333187	0.746424015919553	-0.532479	0.553332292954311	-0.393658	0.54988689145642	-0.747156	-0.811003
ApCYP184	0.202910731324052	-0.27449	0.237224701801475	0.431855518171835	0.616992056839649	-0.536322	-0.625571	-0.477495	0.0174185365741824	-0.546873	0.156521573485895	0.673754258598661	-0.338085	0.201956281672073	-0.510005	-0.298128	-0.550164	0.129699936513911	-0.217101	0.071063315283903	0.536316443857697	-0.594605	-0.34306	0.704152609550166	0.656439831978669	-0.224416	0.0415316858817043	-0.40784	-0.0319951	0.503201732920861	0.195216329792926	-0.0388525	0.694165055259303	-0.57468	0.0459599963359312	-0.288772	0.517142441667544	-0.466702	-0.481407
ApCPS1	0.0751635514539615	-0.706644	-0.545368	-0.0318721	0.39718332597573	-0.502064	-0.456148	-0.427414	-0.353097	-0.34646	0.281192763674295	0.666326139627603	0.0439737291758444	0.611466399582852	-0.0450069	0.0604776206991644	-0.387784	0.548011700353978	0.298808581735477	-0.110972	-0.316564	-0.442594	-0.451426	-0.0403691	-0.227219	-0.504671	0.510621184377214	-0.0967959	-0.393534	-0.171888	0.265225565108607	-0.45212	0.0962526309710624	-0.379133	0.677717668099694	0.144145060478682	-0.196418	-0.756698	-0.599913
ApCPS5	-0.0695127	-0.676481	-0.708934	0.190723657057031	-0.381417	0.147589316944862	0.047140495963965	0.291337234690919	-0.0301872	0.235688278554918	-0.355368	0.494338599610538	0.464544024720098	0.0421388922419482	0.278556002313018	0.460455300360867	0.28768599424307	0.658889796881962	0.513696275331597	0.0413776908659066	-0.524428	0.2260799590262	0.175934046953536	-0.555985	-0.627038	-0.481157	0.0213793698108491	0.69887209781344	-0.482424	-0.480248	-0.214267	-0.52435	-0.432545	0.278135457533592	0.0403851005738691	0.486241055084396	-0.559882	-0.300943	-0.0316901
ApCYP197	0.263893303509674	-0.112008	0.280688924013015	0.59549023097021	0.657476740410116	-0.567701	-0.507986	-0.382304	-0.182403	-0.430193	0.00153330222376481	0.339107353726219	-0.218333	0.0232784771855062	-0.446844	-0.164689	-0.528857	-0.0913207	-0.113915	0.377633225164842	0.760329296174483	-0.401083	-0.158918	0.717223768247506	0.844511444083319	-0.119612	-0.107998	-0.457777	0.192085756196897	0.482699763332913	0.232550371721142	0.151594051948617	0.516277434583377	-0.616903	0.0040162495139257	-0.181759	0.420434422676326	-0.34074	-0.368242
ApBAHD20	-0.134205	-0.350837	0.0852990390578058	-0.189286	0.207192795464584	-0.141566	-0.558309	-0.466122	0.455247727354913	-0.496433	0.467263357657363	0.777099658664617	-0.29922	0.451469427464648	-0.297777	-0.30889	-0.299299	0.406806941699164	-0.189514	-0.505175	-0.23557	-0.588334	-0.464497	0.346937122802781	-0.0723376	-0.326945	0.348163690846971	-0.155329	-0.419381	0.197403182335245	-0.0217577	-0.36853	0.667140855511573	-0.197614	0.126696047554175	-0.241375	0.501015139783638	-0.432649	-0.448592
ApBAHD21	-0.448022	0.16081106341646	0.501330545439186	-0.213734	-0.0326308	0.253835871813367	-0.401979	-0.347086	0.891404477541145	-0.423131	0.310298987592148	0.254256550480496	-0.254631	0.0248378368609058	-0.340421	-0.270223	-0.158951	-0.0830829	-0.234142	-0.374377	-0.0964673	-0.369172	-0.186106	0.437938816975535	0.0656927808325315	-0.203556	-0.00899015	-0.229373	-0.223343	0.214066882250923	-0.201708	-0.167227	0.674602966516138	-0.0338473	-0.152225	-0.233333	0.76040885374062	-0.0111831	-0.213469
ApBAHD9	-0.266566	0.672576409523637	0.480370659062539	0.389075723450288	-0.228351	-0.201648	-0.0640944	-0.21269	-0.24335	0.1194020910728	-0.362946	-0.315221	0.139638680468543	-0.461828	-0.398802	0.130200365946092	-0.35451	-0.283485	-0.0147896	0.528361760079805	0.652048135461844	0.314534881813131	0.47157738702203	-0.0399837	0.436668010520992	0.904296075545567	-0.516517	-0.104029	0.958124973618776	0.560548040537943	0.555686885454715	0.963243732391912	-0.170855	-0.378466	-0.0471926	0.113941427381236	-0.169623	0.710382204344279	0.619540250047887
ApBAHD14	-0.00982178	0.374677234971545	0.554476357893178	0.574112520665824	0.341074388942052	-0.520996	-0.403897	-0.478588	-0.262568	-0.354373	-0.196899	0.134604206454362	-0.275808	-0.218497	-0.694377	-0.248208	-0.679215	-0.270409	-0.293323	0.410967566107099	0.94787244700556	-0.253727	0.00635777102349526	0.462172498283764	0.873487395505039	0.529045590399697	-0.366518	-0.511426	0.71587934437453	0.81378653634448	0.638982916582924	0.708824384710557	0.350867901484101	-0.682319	0.102237297734355	-0.263079	0.209094169286326	0.190016561996681	0.10171680570981
ApBAHD10	-0.515451	0.680380419313632	0.777595219478476	0.5394352295995	-0.226382	-0.00263155	-0.392751	-0.363462	0.1855803282361	-0.170652	-0.22894	-0.285281	0.148645384088059	-0.44694	-0.456498	0.144628320096463	-0.37146	-0.238756	0.0321874031664928	0.534202690900226	0.715678278475837	0.285617980610029	0.513964616974174	0.331911217822699	0.619280843959035	0.683975588072461	-0.511282	-0.198265	0.824440959285095	0.658615007621556	0.337130399791656	0.83865702701055	0.204481527680678	-0.3598	-0.277768	0.151638074640601	0.284008902451846	0.620168408750623	0.572644195089057
ApBAHD12	-0.348153	0.656042063322154	0.489391698527852	0.354170958727904	-0.279911	-0.162074	-0.120071	-0.274084	-0.228166	0.0426994565796451	-0.317204	-0.265214	0.105624417145725	-0.387051	-0.414734	0.0897352864167212	-0.378041	-0.198581	-0.0392199	0.4380132605144	0.589854198720009	0.291678640673137	0.42230115287618	-0.0789364	0.377707527715983	0.926236919940391	-0.450397	-0.11662	0.933322646422945	0.599279622256788	0.607775149228809	0.948788989261371	-0.13931	-0.357088	0.0147379104647519	0.0916772745574392	-0.184357	0.695517970674408	0.655655687323923
ApBAHD15	-0.129489	0.0157472955665368	0.401970715247175	0.23573785786073	0.512827019503456	-0.541641	-0.662027	-0.729397	0.145146367559865	-0.67329	0.105304836992997	0.659611473289748	-0.479455	0.104287817008617	-0.835623	-0.454767	-0.824002	-0.094664	-0.35607	-0.0432882	0.531550719659852	-0.775066	-0.449561	0.561317902497324	0.602921002269406	-0.0147716	-0.0872303	-0.619787	0.166800648592252	0.662782225835905	0.529081881630988	0.164692989727073	0.714884790611843	-0.739362	0.390187350530648	-0.422164	0.491875856478991	-0.270444	-0.461494
ApCYP199	-0.116379	0.269586029433339	0.374824419941988	0.796281971156048	0.12779770892492	-0.318317	-0.363751	-0.210418	-0.11777	-0.0271684	-0.361576	-0.163398	0.366848996430335	-0.437513	-0.298258	0.402889426052794	-0.351016	-0.19758	0.347844392233655	0.886461209399374	0.79400499805236	0.261690099659951	0.535869203118759	0.418494896139158	0.722660415260044	0.240083843632892	-0.508893	-0.0965267	0.633205916122162	0.352392881762339	0.183093904251562	0.567175449158044	0.0492605995529343	-0.511965	-0.252793	0.376586103152737	0.151170715486178	0.226996411203268	0.184112939656893
ApCYP206	0.00813979379483797	-0.288364	0.214758678294264	-0.284423	0.533891472858444	-0.307305	-0.67202	-0.660667	0.213504841550439	-0.719056	0.797631468923894	0.603168390037492	-0.504142	0.724393778505322	-0.268772	-0.504744	-0.443243	0.316290991996994	-0.33037	-0.570976	-0.106581	-0.731991	-0.695847	0.598265196241358	0.157434188726023	-0.258638	0.629852560372915	-0.52648	-0.349472	0.324777102566433	0.113793710315044	-0.29567	0.853425413867361	-0.334856	0.285074779323068	-0.421093	0.655797513885821	-0.57479	-0.548428
ApCYP212	0.034045794977099	-0.160502	-0.201183	0.23025001676579	-0.583057	0.836211427306678	0.51232823018406	0.821793211741494	0.139854978118829	0.34173977128208	-0.399602	-0.391698	0.243313561425416	-0.254158	0.640550910529702	0.238537703668679	0.880320749960369	0.192990851989249	0.122398847938826	-0.0103652	-0.251997	0.675673383051259	0.401854710816651	-0.348668	-0.306768	-0.245062	-0.121199	0.609237068469584	-0.385713	-0.392579	-0.64364	-0.370032	-0.418651	0.914279942993898	-0.649055	0.193139386357458	-0.278931	0.126426202167161	0.515217087476923
ApCYP213	0.167312692230073	-0.0583185	-0.135727	-0.087968	-0.47284	0.786316870121862	0.673667603638588	0.815535040238684	0.247435726135957	0.32380399236455	-0.31136	-0.261675	-0.132582	-0.240643	0.456467786086283	-0.145467	0.819695040450749	-0.0146528	-0.285417	-0.35831	-0.285365	0.347279650393095	0.100263838743124	-0.348482	-0.331176	-0.176356	-0.116318	0.445554021850674	-0.445143	-0.291994	-0.572716	-0.391318	-0.276243	0.907239638885398	-0.546532	-0.212158	-0.169009	0.160200799621976	0.353533582510847
ApBAHD27	0.230416560555331	-0.423556	-0.306188	-0.283086	0.669994205019668	-0.795629	-0.446044	-0.64762	-0.44458	-0.414303	0.50300877076694	0.652248829492363	-0.300161	0.669556085157544	-0.306896	-0.28803	-0.662098	0.254952981991045	-0.0737523	-0.265212	-0.112171	-0.748316	-0.696763	0.138401606676224	-0.00668668	-0.172936	0.545446172948748	-0.456905	-0.13286	0.110318823297429	0.532565498573228	-0.158988	0.30218888585917	-0.652632	0.833278444304728	-0.217783	-0.0150531	-0.631798	-0.703845
ApCYP215	-0.308064	-0.08988	-0.194195	-0.420057	0.12925353770362	-0.119561	-0.119094	-0.37708	0.0939131243302372	-0.310528	0.0971260898291159	0.239732923805659	-0.208223	0.195963037904198	-0.299377	-0.212132	-0.379191	-0.124054	-0.037922	-0.318491	-0.340518	-0.519551	-0.479205	-0.220697	-0.297449	-0.297741	0.149995471099145	-0.323194	-0.225375	-0.128906	0.347075497460506	-0.263942	0.0507233711121621	-0.232581	0.793959140216981	-0.154195	-0.0878764	-0.285551	-0.476994
ApCYP220	0.0121016393037338	-0.288174	-0.373613	-0.46731	0.399606152596257	-0.400847	-0.140285	-0.420581	-0.275076	-0.316132	0.30378589034714	0.333819003536315	-0.274461	0.477173542256736	-0.187255	-0.270538	-0.432684	0.0234485613632678	-0.0590303	-0.358234	-0.34252	-0.616919	-0.654107	-0.168464	-0.265957	-0.295459	0.422612105083157	-0.394934	-0.260762	-0.142748	0.42854287215901	-0.302042	0.0517982474018178	-0.340322	0.916785996942767	-0.208205	-0.176729	-0.503373	-0.614793
ApCYP231	-0.048359	-0.484805	-0.105124	-0.059352	0.180630683410781	-0.26197	-0.508322	-0.412578	0.2405698650453	-0.414116	0.283215355413651	0.934750872114678	-0.247151	0.423569292489652	-0.328147	-0.252735	-0.333493	0.527586948964242	-0.138557	-0.424181	-0.205337	-0.570934	-0.442623	0.170399526251188	-0.120941	-0.29858	0.288941855193187	-0.0346962	-0.386675	0.195783691563811	0.10692181096985	-0.351114	0.499322702411688	-0.24465	0.223290227943717	-0.190704	0.238382657171286	-0.468043	-0.424843
ApATF7	-0.253983	0.317805143020014	0.641717503868509	0.269337744937663	0.399901324093046	-0.403663	-0.587432	-0.660319	0.366394083399096	-0.554069	0.00988536884643763	0.374021045742643	-0.378717	-0.175346	-0.860113	-0.356086	-0.759806	-0.367937	-0.324035	0.129877452891639	0.665794240839024	-0.607333	-0.209529	0.65223225489776	0.723499358045088	0.108630955601565	-0.331378	-0.614688	0.353397764116258	0.679213141193172	0.411457865871828	0.351862420659058	0.703911979859163	-0.71265	0.159336250626516	-0.349082	0.649191786280792	0.010021042653908	-0.319375
ApATF5	0.0774637238276794	0.586802915890316	0.116450324634222	-0.301075	-0.33143	-0.00287713	0.570232731624963	0.260722897007886	-0.0999422	0.572569380579187	-0.263107	-0.33251	-0.0288534	-0.439464	-0.094131	-0.0628706	0.101968816965554	-0.418194	-0.266613	0.00405189351758917	0.0800997081146974	0.228147464217835	0.255937241201898	-0.42057	-0.140123	0.76085120242098	-0.391882	0.165237839858527	0.546320508362302	0.0985093513306135	0.196974659251796	0.594104016847463	-0.416878	0.0630133289049333	-0.108639	-0.128431	-0.31915	0.74768711698193	0.442618649752885
ApATF21	0.173650282774726	-0.752153	-0.553017	0.0160768273376508	0.232472720944337	-0.497676	-0.399324	-0.290678	-0.23434	-0.149768	0.203096541492014	0.913906597892565	0.0815042901344189	0.519017813127262	-0.0623509	0.0846773180425032	-0.270889	0.727813670866025	0.23220911098171	-0.165097	-0.33128	-0.369289	-0.318461	-0.0903837	-0.307772	-0.360296	0.39939060464655	0.191203568950079	-0.379999	-0.0995005	0.148466757720611	-0.396879	0.0978901253765805	-0.29946	0.37778038560841	0.146974564115767	-0.201842	-0.608776	-0.461105
ApCYP242	-0.296827	-0.0921641	-0.113773	0.248479582489313	-0.717576	0.841631674913259	0.271930931215393	0.63474667087873	0.460111901800427	0.354354444369828	-0.374289	-0.35546	0.551403127697084	-0.351915	0.56438291565283	0.538266990919176	0.772923608247828	0.230189416972631	0.444771942299872	0.172113682334945	-0.346943	0.761449723105658	0.630029848871737	-0.28839	-0.389376	-0.297371	-0.230038	0.710227939772492	-0.320269	-0.467263	-0.718868	-0.321675	-0.367467	0.766508533408057	-0.695893	0.520260895310003	-0.12575	0.216470732866653	0.488541011792385
ApCYP243	-0.10221	-0.144955	-0.253401	0.263205117393057	-0.589573	0.614193801110444	0.390434780728009	0.719079207079394	0.464917003942181	0.56606757130388	-0.542202	-0.196944	0.603071808143232	-0.538862	0.450634906481526	0.601737217639877	0.713867868830242	0.0787144216824752	0.481514903219373	0.314192992186117	-0.27651	0.649134725498102	0.661262538220245	-0.299051	-0.363588	-0.385678	-0.436613	0.796284484958219	-0.306419	-0.564448	-0.752253	-0.333778	-0.448808	0.60452745944917	-0.705979	0.542333529420864	-0.160866	0.20887049026778	0.262832717486025
ApCYP251	-0.121361	-0.272214	-0.260994	0.385310458780387	-0.609828	0.726074708181718	0.262128456867417	0.685976132170348	0.242221066883601	0.370969120012746	-0.398064	-0.283902	0.593069142636435	-0.271559	0.648964002681755	0.591665201187232	0.790036187120233	0.356285644176894	0.513384157471732	0.259806776476015	-0.297289	0.783585178445461	0.619023051365323	-0.27905	-0.341887	-0.373205	-0.159946	0.755323668807133	-0.365481	-0.501963	-0.717519	-0.383116	-0.423836	0.742281069257594	-0.691121	0.569145973241923	-0.232692	0.0685904860532123	0.443269596683923
ApCYP252	0.208157744704304	0.598976184970396	0.20538380980348	0.0427454859336832	-0.142658	-0.0381945	0.585445257338476	0.403573874524101	0.0213475286962008	0.623061568478565	-0.514489	-0.433893	0.0650510619275806	-0.75846	-0.151538	0.0661738803694041	0.123328334919296	-0.706423	-0.163489	0.383909308212739	0.421517636664501	0.254094973568038	0.429789936491758	-0.126109	0.226329501638475	0.498767747987707	-0.709226	0.135412507636935	0.553121884091498	0.0513230309820117	-0.0197807	0.551088333873326	-0.360618	-0.0276978	-0.365639	-0.0540277	-0.10951	0.695913712502919	0.271272266619843
ApCYP253	-0.150058	0.782881425647579	0.42113956974083	-0.141887	-0.277869	-0.0867759	0.29283272267473	-0.0290619	0.014747755173845	0.341259869847591	-0.258728	-0.321912	-0.0721684	-0.510152	-0.374726	-0.102025	-0.181155	-0.522021	-0.292778	0.134236752105981	0.34335382177183	0.138225880715852	0.285883902625838	-0.198142	0.135656630177582	0.892393671972156	-0.512044	-0.0598786	0.77689251437815	0.377955817221862	0.388296041441511	0.821796573800303	-0.196107	-0.189071	-0.0570581	-0.149531	-0.107739	0.830618987009727	0.470338043076697
ApCYP256	-0.336153	0.756382254301651	0.527783044253968	0.305728633112163	-0.321106	-0.0911972	0.0193343685918371	-0.182785	-0.169643	0.103138418170824	-0.411944	-0.333075	0.0297782748820977	-0.510607	-0.454764	0.0129346016864615	-0.33153	-0.350312	-0.148425	0.401614576439952	0.618677035539897	0.27856569271828	0.418972683903794	-0.127664	0.382574908343225	0.960866664992028	-0.561639	-0.125858	0.952490644169151	0.602142313129436	0.595632795614931	0.972919139888976	-0.177624	-0.296548	-0.012134	-0.00529568	-0.191806	0.791316782924322	0.678878266036128
ApCYP265	-0.00117267	0.0826424638767589	0.11757989949892	-0.000448084	-0.447752	0.864703671682933	0.498450534923982	0.704064200976056	0.502067173672916	0.20268372617921	-0.247453	-0.3835	-0.0782443	-0.322986	0.395169724879128	-0.0860602	0.768521133819764	-0.135647	-0.220936	-0.239369	-0.164736	0.372303851736877	0.202784549656296	-0.0864053	-0.146521	-0.229456	-0.193607	0.336268539101608	-0.392995	-0.227708	-0.680481	-0.343501	-0.0806269	0.844700416401627	-0.693896	-0.147937	0.134444738863779	0.206194893697079	0.342258649574881
ApCYP266	-0.102661	0.262899802144191	0.130189113348412	-0.215527	0.454558843556194	-0.435535	-0.115845	-0.480978	-0.122623	-0.315371	0.0277428314651698	-0.00722872	-0.348999	-0.0226167	-0.54275	-0.32951	-0.635908	-0.569837	-0.215748	0.0102441932905511	0.248198093003701	-0.587004	-0.424596	0.111203648214013	0.274025926348086	0.0124725826525696	-0.0892059	-0.66886	0.235462714957862	0.185199421327618	0.564953414262963	0.180641568844447	0.154016420661128	-0.579751	0.743580841747595	-0.319704	0.0819660461532157	-0.0996094	-0.473437

## Sheet: Supplementary Table 6
Pearson correlation coefficient
node1	node2	PCC
ApCYP63	Spicatine A	0.990551
ApCYP63	Austroconitine B	0.983291
ApCYP57	12-Epidehydronapelline	0.973265
ApCYP256	Mesaconitine	0.972919
ApCYP172	12-Epidehydronapelline	0.970516
ApCYP2	12-Epinapelline	0.968551
ApCYP63	Acotarine F	0.964792
ApCYP63	8-Deacetyl-3-deoxy-8-O-methylaconitine	0.964576
ApBAHD9	Mesaconitine	0.963244
ApCYP78	Hemsleyaconitine D	0.961806
ApCYP256	Hemsleyaconitine D	0.960867
ApBAHD9	Indaconitine	0.958125
KOX16(ApCYP18)	Vilmoritine	0.952756
ApCYP256	Indaconitine	0.952491
ApBAHD12	Mesaconitine	0.948789
ApBAHD14	Bikhaconine	0.947872
ApCYP28	8-O-Methyltalatisamine	0.943349
ApCYP54	Anthriscifolcine B	0.942572
ApCYP172	Anthriscifolcine B	0.939047
ApCYP120	12-Epinapelline	0.937781
ApATF3	Hemsleyaconitine D	0.937336
ApCYP231	3-Acetylaconitine	0.934751
ApBAHD40	3-Acetylaconitine	0.933638
ApBAHD12	Indaconitine	0.933323
ApCYP72	Mesaconitine	0.928647
ApBAHD12	Hemsleyaconitine D	0.926237
ApCYP72	Indaconitine	0.920072
ApCYP91	12-Epidehydronapelline	0.919122
ApCYP54	12-Epidehydronapelline	0.918871
ApCYP91	Anthriscifolcine B	0.917352
ApCYP220	Polyschistine A	0.916786
ApCYP212	N-Desethyl-N-formyl-8-O-methyltalatisamine	0.91428
ApATF21	3-Acetylaconitine	0.913907
ApCYP213	N-Desethyl-N-formyl-8-O-methyltalatisamine	0.90724
ApBAHD53	3-Acetylaconitine	0.905968
ApBAHD9	Hemsleyaconitine D	0.904296
ApCYP28	Hemsleyaconitine F	0.902914
ApCYP109	12-Epinapelline	0.900075
ApCYP91	N-Desethyl-N-formyl-8-O-methyltalatisamine	0.893558
ApCYP253	Hemsleyaconitine D	0.892394
ApBAHD21	12-Epinapelline	0.891404
KOX1(ApCYP3)	Vilmoritine	0.889403
ApOMT3	Columbidine	0.888642
ApCYP199	Benzoylmesaconine	0.886461
ApCYP72	Bikhaconine	0.886372
ApBAHD42	3-Acetylaconitine	0.885121
ApATF4	Bikhaconine	0.88387
ApCYP130	N-Desethyl-N-formyl-8-O-methyltalatisamine	0.882979
ApCYP212	Anthriscifolcine B	0.880321
ApOMT3	Heteratisine	0.878334
ApCYP28	16-Epipyroaconine	0.876878
ApATF4	Mesaconitine	0.873959
ApBAHD14	Delsoline	0.873487
ApCYP57	10-Hydroxyaconitine	0.871201
ApCYP103	Vilmoritine	0.866952
ApBAHD50	12-Epinapelline	0.86625
ApCYP54	N-Desethyl-N-formyl-8-O-methyltalatisamine	0.865684
ApOMT3	8-Deacetyl-3-deoxy-8-O-methylaconitine	0.865204
ApCYP265	Napelline	0.864704
ApBAHD5	Napelline	0.863398
ApOMT3	Acotarine F	0.860902
ApATF4	Indaconitine	0.859802
ApCYP139	Polyschistine A	0.856589
ApBAHD48	Delsoline	0.856385
ApCYP61	Austroconitine B	0.856364
ApCYP61	Acotarine F	0.855505
ApCYP1	Delsoline	0.855451
ApCYP57	14-Benzoyl-8-O-methyl-aconine	0.853832
ApCYP57	Anthriscifolcine B	0.853646
ApCYP206	N-Deethyl-N-19-didehydrosachaconitine	0.853425
ApCYP65	12-Epidehydronapelline	0.852506
ApCYP50	12-Epidehydronapelline	0.852062
ApCYP61	8-Deacetyl-3-deoxy-8-O-methylaconitine	0.851911
ApBAHD30	14-Benzoyl-8-O-methyl-aconine	0.851364
ApCYP265	N-Desethyl-N-formyl-8-O-methyltalatisamine	0.8447
ApCYP197	Delsoline	0.844511
ApCYP242	Napelline	0.841632
ApBAHD10	Mesaconitine	0.838657
ApCYP53	Spicatine A	0.838645
ApATF3	Mesaconitine	0.836881
ApCYP212	Napelline	0.836211
ApCYP78	Mesaconitine	0.835847
ApCYP99	Polyschistine A	0.835826
ApBAHD17	Polyschistine A	0.835638
ApCYP61	Spicatine A	0.834335
ApBAHD27	Polyschistine A	0.833278
ApCYP50	Anthriscifolcine B	0.830982
ApCYP253	Vilmorisine	0.830619
ApOMT3	Spicatine A	0.828308
KOX15(ApCYP17)	Hemsleyaconitine D	0.827109
ApCYP130	Anthriscifolcine B	0.827011
ApCYP50	N-Desethyl-N-formyl-8-O-methyltalatisamine	0.82599
ApCYP53	Acotarine F	0.825792
ApCYP172	N-Desethyl-N-formyl-8-O-methyltalatisamine	0.825456
ApCYP53	8-Deacetyl-3-deoxy-8-O-methylaconitine	0.824745
ApBAHD10	Indaconitine	0.824441
ApBAHD5	N-Desethyl-N-formyl-8-O-methyltalatisamine	0.823986
ApCYP253	Mesaconitine	0.821797
ApCYP212	12-Epidehydronapelline	0.821793
ApCYP53	Columbidine	0.82148
ApCYP171	Columbidine	0.820529
ApCYP213	Anthriscifolcine B	0.819695
KOX14(ApCYP16)	3-Acetylaconitine	0.818457
ApCYP213	12-Epidehydronapelline	0.815535
ApBAHD14	Karakoline	0.813787
KOX1(ApCYP3)	Columbidine	0.812779
ApCYP183	11-Acetyllepenine	0.812766
ApCYP72	Hemsleyaconitine D	0.81246
KOX15(ApCYP17)	Vilmoritine	0.811323
ApATF4	Karakoline	0.808409
ApCYP1	Turupellin	0.807374
ApCYP54	Heteratisine	0.805928
ApBAHD37	Polyschistine A	0.802962
ApCYP61	Heteratisine	0.800663
ApBAHD35	Polyschistine A	0.800487
ApBAHD45	Polyschistine A	0.800325

## Sheet: Supplementary Table 7
qRT-PCR gene primer sequences
PP2A1-F	GCGAGGATCAGATATCCCAATTA
PP2A1-R	AGCGGCACAAGCAATAGA
ApBAHD6-F	GAACTCATCCACGCCGTTGCC
ApBAHD6-R	CGGAGTCCACGGAGGTAGAGC
ApBAHD15-F	GTGGCATGGCTGTGGGTGTTAG
ApBAHD15-R	TCGTGTCCGTGTCCGTGTCC
ApBAHD12-F	GGTGAGCTTGGAGGAGGAGGAC
ApBAHD12-R	GAGCACGCAAGATTCGGACAGG
ApBAHD30-F	CCACCGCCAATCCCACACATG
ApBAHD30-R	TGGAGGTGAGCCGAAGGAGATG
ApCYP266-F	ACATCGCCTTCACGCCTTATGG
ApCYP266-R	GCCCGAAACGACTGGACCTTC
ApCYP199-F	CTCAAGCCCTCCACCCGAGAC
ApCYP199-R	AAGAAGGCGGTAGCGGTTGTTG
ApCYP63-F	GTCTCCTCTCCCTCAGCAGCAG
ApCYP63-R	CCGTATGAAGCCCACACCAAGG
ApCPS1-F	GCCTACTTTGTGGAAGCGAAATGG
ApCPS1-R	CCGTTGAAGTTCCTAAAGCGTCTG
ApBAHD14-F	GGTGAGCTTGGAGGAGGAGGAC
ApBAHD14-R	GAGCACGCAAGATTCGGACAGG
ApCYP212-F	ATGACGCCACCTTTGCCAACC
ApCYP212-R	CCGAAGCATCCGCCACCTTG
ApCYP72-F	CTCCCGTCCTCCCTCTTCTGC
ApCYP72-R	GAGTGCCGTCATCCTGGTGTTG
ApCYP57-F	ATGAAGCGGTGAGAACCCGAAAG
ApCYP57-R	ACGCCATCGCCTTCTCTCTACC
ApCYP1-F	AGAAGCAGCAACACACCCTCAAC
ApCYP1-R	ACGGAAGAGCTGGTGGAGATGG
ApOMT3-F	ATGTTGGAGGCAGTGTTGGAACC
ApOMT3-R	TCGCCATGCAGTTAGCAACCG
ApBAHD53-F	AGCATCCGCCATCTCAGTCCTG
ApBAHD53-R	GAGCCTCGCCGTTGGGTTTG
ApATF3-F	AACAACCCGTCGAACCCTTTGG
ApATF3-R	TGAAATCGGGCTGGCTGAACAC
